# Supplementary material for: Rab18 Drift in Lipid Droplet and Endoplasmic Reticulum Interactions of Adipocytes under Obesogenic Conditions
Source: Int J Mol Sci. 2023 Dec 6;24(24):17177. doi: 10.3390/ijms242417177 (PMC10743551; doi:10.3390/ijms242417177)
Supplement: Supplementary file 1 [file ijms-24-17177-s001.zip]

Archive with 4 entries (4 files):
- Lopez-Alcala, Figure S1.pdf
- Lopez-Alcala, Figure S2.pdf
- Lopez-Alcala, Table S1.pdf
- Lopez-Alcala, Table S2 Raw Data.xlsx
