# Supplementary material for: Rab18 Drift in Lipid Droplet and Endoplasmic Reticulum Interactions of Adipocytes under Obesogenic Conditions
Source: Int J Mol Sci. 2023 Dec 6;24(24):17177. doi: 10.3390/ijms242417177 (PMC10743551; doi:10.3390/ijms242417177)
Supplement: Supplementary file 1 [file ijms-24-17177-s001.zip › Lopez-Alcala, Table S2 Raw Data.xlsx]

## Sheet: Fig. 1
LD morphometry								ER morphometry								ER-LD contacts										BIP content measured by immunoblot
COL-I								COL-I								COL-I										Replicate #ID	COL-I	COL-I + 10 L	COL-I + 30 L
Cell #ID			Number of LDs		Average area of LDs (µm2)			Cell #ID			Number of ER structures		Average area of ER structures (µm2)			Cell #ID			Number of ER-LD contacts		Average area of ER-LD contacts (µm2)		ER-LD colocalization degree (a.u.)			#1	94.734	147.315	341.646
#1			30		7.48847			#1			67		8.9			#1			71		0.188883		0.5149			#2	151.737	330.673	217.204
																										#3	88.076	389.032	303.66
																										#4	65.452	293.193	113.168
																													Individual p value
																										COL-I vs. COL-I + 10 L			0.0123
#2			36		12.4572			#2			65		12.595			#2			69		0.185231		0.5541			COL-I vs. COL-I + 30 L			0.0424
																										COL-I + 10 L vs. COL-I + 30 L			0.4682
#3			38		5.70832			#3			46		1.377			#3			97		0.385		0.6287
#4			46		3.44327			#4			239		26.999			#4			63		0.14		0.5951
#5			30		3.00098			#5			32		1.907			#5			41		0.0841972		0.48
#6			26		23.3578			#6			28		2.102			#6			95		0.254		0.62
#7			75		5.09048			#7			71		27.622			#7			129		0.421893		0.6028
#8			35		15.2172			#8			47		17.145			#8			95		0.12722		0.5506
#9			49		3.60259			#9			120		1.002			#9			96		0.183		0.5958
#10			121		2.80789			#10			123		19.811			#10			39		0.0458632		0.3924
#11			134		2.31991			#11			45		1.01			#11			176		0.528768		0.6092
#12			27		22.6039			#12			21		0.881			#12			28		0.029		0.327
#13			30		17.3852			#13			22		0.822			#13			29		0.0383188		0.347
#14			40		20.277			#14			26		16.832			#14			123		0.332054		0.5981
#15			49		7.5208			#15			96		5.234			#15			119		0.105412		0.519
#16			35		14.1857			#16			25		0.998			#16			2		0.0270288		0.313
COL-I + 10 L								COL-I + 10 L								COL-I + 10 L
Cell #ID			Number of LDs		Average area of LDs (µm2)			Cell #ID			Number of ER structures		Average area of ER structures (µm2)			Cell #ID			Number of ER-LD contacts		Average area of ER-LD contacts (µm2)		ER-LD colocalization degree (a.u.)
#1			30		7.19286			#1			116		5.21			#1			59		0.522168		0.7229
#2			140		2.41123			#2			96		2.006			#2			73		0.811		0.767
#3			27		1.88837			#3			46		0.716			#3			60		0.3646		0.6083
#4			29		32.8086			#4			200		9.62			#4			56		0.321848		0.599
#5			26		1.33126			#5			19		1.086			#5			8		0.0693214		0.01
#6			26		3.5733			#6			45		1.2			#6			31		0.71083		0.7262
#7			28		7.54505			#7			117		2.09			#7			60		0.367129		0.6742
#8			27		2.20441			#8			9		0.803			#8			46		0.176686		0.4576
#9			72		1.63922			#9			14		1.002			#9			51		0.200226		0.5469
#10			30		4.8529			#10			166		1.989			#10			53		0.229848		0.5908
#11			25		8.36103			#11			202		10.26			#11			28		0.169		0.228
#12			49		6.47543			#12			95		1.999			#12			107		0.864		0.734
#13			33		11.0068			#13			210		14.071			#13			47		0.191		0.5359
#14			51		1.5789			#14			120		2.004			#14			21		0.131		0.206
#15			28		13.9584			#15			48		1.644			#15			53		0.213		0.5861
#16			156		2.8557			#16			205		12.012			#16			197		1.09044		0.779
COL-I + 30 L								COL-I + 30 L								COL-I + 30 L
Cell #ID			Number of LDs		Average area of LDs (µm2)			Cell #ID			Number of ER structures		Average area of ER structures (µm2)			Cell #ID			Number of ER-LD contacts		Average area of ER-LD contacts (µm2)		ER-LD colocalization degree (a.u.)
#1			29		4.04471			#1			186		1.391			#1			56		0.438656		0.7001
#2			49		1.73301			#2			204		1.001			#2			26		0.0928919		0.5426
#3			15		12.4293			#3			205		1.187			#3			37		0.164		0.6206
#4			51		1.42987			#4			100		0.902			#4			47		0.337692		0.681
#5			3		2.08496			#5			129		0.998			#5			1		0.041		0.292
#6			36		6.67294			#6			130		1.421			#6			48		0.339		0.6715
#7			7		2.54003			#7			126		1.1			#7			1		0.0001		0.15
#8			3		13.3856			#8			78		0.192			#8			2		0.1		0.5586
#9			10		6.60012			#9			234		1.031			#9			12		0.986976		0.4854
#10			44		7.5865			#10			28		0.8			#10			35		0.186		0.6387
#11			99		2.44774			#11			25		0.191			#11			128		0.0915833		0.8694
#12			70		2.29621			#12			271		2.35			#12			127		0.897745		0.788
#13			143		1.61598			#13			384		4.228			#13			189		1.28879		0.8831
#14			61		2.63221			#14			252		1.988			#14			104		0.881196		0.7022
#15			79		3.98243			#15			270		1.077			#15			158		1		0.8749
			Individual p value		Individual p value						Individual p value		Individual p value						Individual p value		Individual p value		Individual p value
COL-I vs. COL-I + 10 L			0.3017		0.05						0.2181		0.2181						0.2329		0.0356		0.2356
COL-I vs. COL-I + 30 L			0.5703		0.0134						0.001		0.001						0.1701		0.099		0.0219
COL-I + 10 L vs. COL-I + 30 L			0.6539		0.5849						0.0387		0.0387						0.8428		0.6762		0.2604

## Sheet: Fig. 2
Rab18-LD association										Rab18-ER association										LDs frequency distribution
COL-I										COL-I										Area of LDs (µm2)	COL-I	COL-I + 10 L	COL-I + 30 L
Cell #ID			Number of Rab18-LD colocalizations		Average area of Rab18-LD colocalizations (µm2)		Rab18-LD colocalization degree (a.u.)			Cell #ID			Number of Rab18-ER colocalizations		Average area of Rab18-ER colocalizations (µm2)		Rab18-ER colocalization degree (a.u.)			0-3	50	58.0952	81.1881
#1			78		0.294733		0.677222			#1			157		0.430043		0.577			3-6	21.8519	16.1905	6.9307
																				6-9	7.7778	8.5714	1.9802
																				9-12	2.963	1.9048	0.9901
																				12-15	3.7037	2.8571	3.9604
																				15-18	2.963	0.9524	0.9901
#2			98		0.424129		0.824875			#2			116		0.245315		0.395
																				Rab18 content measured by immunoblot
																				Replicate #ID	COL-I	COL-I + 10 L	COL-I + 30 L
																				#1	99.6752	89.5765	115.84
																				#2	96.8252	100.818	79.9752
#3			38		0.123059		0.718625			#3			116		0.237333		0.222			#3	87.952	142.298	84.6732
																				#4	115.548		58.3366
																							Individual p value
																				COL-I vs. COL-I + 10 L			0.5216
																				COL-I vs. COL-I + 30 L			0.3394
#4			50		0.116158		0.656125			#4			88		0.151238		0.166			COL-I + 10 L vs. COL-I + 30 L			0.1459
#5			51		0.142346		0.711048			#5			105		0.230574		0.217
#6			101		0.488248		0.749364			#6			298		2.44799		0.767
#7			124		0.526393		0.882667			#7			294		2.22383		0.732
#8			92		0.376041		0.7644			#8			1		0.001		0.061
#9			13		0.1085		0.55305			#9			168		0.619726		0.613
#10			81		0.233294		0.731688			#10			188		0.884507		0.695
#11			57		0.0919123		0.385875			#11			34		0.049927		0.399
#12			80		0.32878		0.746792			#12			176		0.775529		0.632
#13			128		0.158154		0.717556			#13			178		0.801161		0.661
#14			115		0.49618		0.861222			#14			249		1.14806		0.709
#15			10		0.0704615		0.369269			#15			134		0.44025		0.605
COL-I + 10 L										COL-I + 10 L
Cell #ID			Number of Rab18-LD colocalizations		Average area of Rab18-LD colocalizations (µm2)		Rab18-LD colocalization degree (a.u.)			Cell #ID			Number of Rab18-ER colocalizations		Average area of Rab18-ER colocalizations (µm2)		Rab18-ER colocalization degree (a.u.)
#1			91		0.703537		0.808			#1			141		4.1012		0.976
#2			69		0.646205		0.7218						56		0.322		0.9559
#3			40		0.4031		0.6406			#2			189		4.981		0.979
#4			18		0.0901		0.446556			#3			163		4.31665		0.9755
#5			30		0.2032		0.5868			#4			58		0.3301		0.9552
#6			50		0.43185		0.504273			#5			117		2.47697		0.9683
#7			13		0.0899		0.3802			#6			57		0.248626		0.9401
#8			30		0.19195		0.5428						133		1.70011		0.9678
#9			44		0.250909		0.6159			#7			95		0.43309		0.9655
#10			20		0.0988571		0.5171			#8			99		0.474836		0.971
#11			121		1.09194		0.732			#9			107		1.20454		0.9669
#12			28		0.172967		0.4001			#10			140		4.09833		0.9687
#13			19		0.112154		0.418133			#11			66		0.333476		0.9628
#14			54		0.527165		0.719889			#12			105		0.660558		0.9649
#15			122		1.1011		0.726333			#13			200		4.97214		0.9758
COL-I + 30 L										COL-I + 30 L
Cell #ID			Number of Rab18-LD colocalizations		Average area of Rab18-LD colocalizations (µm2)		Rab18-LD colocalization degree (a.u.)			Cell #ID			Number of Rab18-ER colocalizations		Average area of Rab18-ER colocalizations (µm2)		Rab18-ER colocalization degree (a.u.)
#1			18		0.181		0.316			#1			125		4.0425		0.9422
#2			39		0.286864		0.55775			#2			173		13.1611		0.9432
#3			21		0.190143		0.386714			#3			104		3.78868		0.9177
#4			14		0.1521		0.2401			#4			27		0.3209		0.8664
#5			37		0.503462		0.5156			#5			94		4.1032		0.909
#6			15		0.1022		0.232			#6			24		0.31811		0.8526
#7			17		0.1701		0.363563			#7			25		0.3203		0.847
#8			16		0.1603		0.25825			#8			174		9.58808		0.9106
#9			46		0.463043		0.58			#9			28		0.333872		0.8752
#10			63		1.2504		0.7501			#10			176		13.1824		0.9615
#11			62		1.2411		0.746			#11			26		0.312		0.8356
#12			61		1.2302		0.669556			#12			175		13.1731		0.9565
#13			59		1.21744		0.6486			#13			39		0.663584		0.9035
#14			60		1.2284		0.629947			#14			177		13.1981		0.9714
			Individual p value		Individual p value		Individual p value						Individual p value		Individual p value		Individual p value
COL-I vs. COL-I + 10 L			0.0768		0.3938		0.0689						0.2297		0.0466		0.0001
COL-I vs. COL-I + 30 L			0.0139		0.0716		0.0033						0.0551		0.0112		0.0001
COL-I + 10 L vs. COL-I + 30 L			0.4704		0.3352		0.2513						0.4606		0.5615		0.2546

## Sheet: Fig. 3
LD morphometry								ER morphometry								ER-LD contacts										BIP content measured by immunoblot
Basal								Basal								Basal										Replicate #ID	Basal	TNFα
Cell #ID			Number of LDs		Average area of LDs (µm2)			Cell #ID			Number of ER structures		Average area of ER structures (µm2)			Cell #ID			Number of ER-LD contacts		Average area of ER-LD contacts (µm2)		ER-LD colocalization degree (a.u.)			#1	118.839	140.979
#1			36		14.2207			#1			240		10.921			#1			126		0.147		0.4157			#2	96.7482	101.616
																										#3	84.4128	136.854
																										#4	119.94	142.801
																										#5	82.9008	98.032
																										#6	97.2	106.5
#2			24		5.83757			#2			167		10.197			#2			68		0.092		0.4931					p value
																										Basal
																										TNFα		0.0807
#3			39		7.94535			#3			229		10.502			#3			130		0.144		0.4136
#4			60		2.892			#4			329		20.463			#4			247		0.312		0.5832
#5			30		10.2706			#5			119		10.618			#5			68		0.121		0.5787
#6			45		12.2801			#6			311		17.964			#6			247		0.231		0.5994
#7			51		2.55912			#7			311		9.569			#7			22		0.044		0.2584
#8			21		6.73973			#8			93		9.36			#8			32		0.072		0.2462
#9			33		5.65075			#9			100		8.927			#9			31		0.087		0.2333
#10			39		3.91269			#10			120		15.471			#10			202		0.195		0.3356
TNFα								TNFα								TNFα
Cell #ID			Number of LDs		Average area of LDs (µm2)			Cell #ID			Number of ER structures		Average area of ER structures (µm2)			Cell #ID			Number of ER-LD contacts		Average area of ER-LD contacts (µm2)		ER-LD colocalization degree (a.u.)
#1			18		7.33467			#1			287		23.141			#1			149		0.108		0.8906
#2			39		12.5647			#2			355		29.0002			#2			197		0.134		0.9155
#3			27		6.45314			#3			29		9.6588			#3			142		0.104		0.7609
#4			39		16.6788			#4			397		30.2041			#4			154		0.124		0.9263
#5			39		13.7208			#5			105		8.077			#5			44		0.083		0.4418
#6			42		7.96091			#6			28		28.92			#6			69		0.09		0.5897
#7			33		5.12622			#7			27		6.9994			#7			40		0.079		0.596
#8			36		10.3109			#8			396		14.737			#8			77		0.101		0.6537
#9			27		5.834			#9			26		7.3103			#9			34		0.065		0.1489
#10			33		9.411			#10			121		16.459			#10			75		0.058		0.6145
#11			45		10.1527			#11			62		8.619			#11			35		0.071		0.3236
			p value		p value						p value		p value						p value		p value		p value
Basal
TNFα			0.4413		0.1667						0.4154		0.8633						0.4478		0.0574		0.0321

## Sheet: Fig. 4
Rab18-LD association										Rab18-ER association										LDs frequency distribution
Basal										Basal										Area of LDs (µm2)	Basal	TNFα
Cell #ID			Number of Rab18-LD colocalizations		Average area of Rab18-LD colocalizations (µm2)		Rab18-LD colocalization degree (a.u.)			Cell #ID			Number of Rab18-ER colocalizations		Average area of Rab18-ER colocalizations (µm2)		Rab18-ER colocalization degree (a.u.)			0-3	24	6.34921
#1			84		0.119		0.388			#1			552		0.58		0.5897			3-6	32.8	30.9524
																				6-9	19.2	24.6032
																				9-12	11.2	12.6984
																				12-15	4.8	11.1111
																				15-18	4.8	2.38095
																				18-21	1.6	3.96825
#2			133		0.124		0.4179			#2			328		1.02		0.8292
																				Rab18 content measured by immunoblot
																				Replicate #ID	Basal	TNFα
																				#1	86.7481	91.229
#3			80		0.1076		0.3706			#3			514		0.64		0.6235			#2	96.9968	101.702
																				#3	116.255	87.9782
																				#4	85.003	86.051
																				#5	117.401	102.713
																				#6	97.8	93.64
#4			172		0.199		0.4471			#4			1022		0.52		0.5869					p value
																				Basal
																				TNFα		0.3584
#5			20		0.092		0.3494			#5			328		0.9		0.7861
#6			160		0.132		0.6055			#6			651		1.02		0.8162
#7			1		0.042		0.1888			#7			330		0.45		0.5025
#8			16		0.087		0.2497			#8			251		0.45		0.4085
#9			15		0.074		0.2306			#9			143		0.45		0.3975
#10			134		0.124		0.458			#10			620		0.8		0.6948
TNFα										TNFα
Cell #ID			Number of LDs		Average area of LDs (µm2)		Rab18-LD colocalization degree (a.u.)			Cell #ID			Number of Rab18-ER colocalizations		Average area of Rab18-ER colocalizations (µm2)		Rab18-ER colocalization degree (a.u.)
#1			40		0.057		0.1777			#1			443		1.61		0.7853
#2			81		0.122		0.8883			#2			517		2.02		0.8659
																	0.7759
#3			30		0.057		0.0888			#3			216		0.96
#4			105		0.128		0.6828			#4			764		1.01		0.7712
#5			29		0.056		0.0784			#5			387		0.95		0.7505
#6			135		0.07		0.2856			#6			332		0.71		0.5165
#7			1		0.052		0.0034			#7			323		0.5		0.3408
#8			67		0.096		0.4539			#8			405		1.38		0.7447
#9			31		0.104		0.5572			#9			316		2.94		0.8849
#10			56		0.077		0.3747			#10			408		1.31		0.7306
#11			10		0.062		0.2882			#11			366		0.91		0.5785
			p value		p value		p value						p value		p value		p value
Basal
TNFα			0.2451		0.0656		0.852						0.4601		0.0147		0.2641

## Sheet: Fig. 5
Rab18-ERGIC association						Rab18-ERGIC association
Day 5						Day 10
Cell #ID			Rab18-ERGIC colocalization degree (a.u.)			Cell #ID			Rab18-ERGIC colocalization degree (a.u.)
#1			0.641			#1			0.21
#2			0.209
#3			0.367			#2			0.518
#4			0.49			#3			0.503
#5			0.767			#4			0.919
#6			0.781			#5			0.432
#7			0.567			#6			0.639
						#7			0.704
#8			0.515			#8			0.53
#9			0.133
Rab18-ER association						Rab18-ER association
Day 5						Day 10
Cell #ID			Rab18-ER colocalization degree (a.u.)			Cell #ID			Rab18-ER colocalization degree (a.u.)
#1			0.91			#1			0.915
#2			0.885			#2			0.688
#3			0.695
#4			0.92
#5			0.923			#3			0.885
#6			0.934						0.832
						#4			0.724
						#5			0.743
						#6
#7			0.736			#7			0.898
#8			0.503
#9			0.917			#8			0.942
						#9			0.957
			p value
Rab18-ERGIC
Rab18-ER			0.004
						#10			0.871
						#11			0.86
						#12			0.858
						#13			0.979
									p value
						Rab18-ERGIC
						Rab18-ER			0.0002

## Sheet: Fig. S1
Calnexin content measured by immunoblot						Calnexin content measured by immunoblot
Replicate #ID	COL-I	COL-I + 10 L	COL-I + 30 L			Replicate #ID	Basal	TNFα
#1	72.933	133.397	69.229			#1	84.804	58.898
#2	112.342	142.53	118.744			#2	131.04	70.633
#3	119.474	105.689	64.323			#3	167.767	87.178
#4	95.251	133.984	178.539			#4	69.391	135.554
						#5	46.998	58.73
			Individual p value
COL-I vs. COL-I + 10 L			0.2633					p value
COL-I vs. COL-I + 30 L			0.7575			Basal
COL-I + 10 L vs. COL-I + 30 L			0.4043			TNFα		0.5146
Total area of ER						Total area of ER
Cell #ID	COL-I	COL-I + 10 L	COL-I + 30 L			Cell #ID	Basal	TNFα
#1	210.307	461.718	142.127			#1	228.726	246.945
#2	360.054	239.644	413.407			#2	185.177	169.609
#3	284.787	461.764	296.067			#3	168.559	139.971
#4	277.089	272.869	140.092			#4	329.465	111.183
#5	532.339	144.624	129.67			#5	185.375	69.986
#6	371.582	23.994	2.49			#6	101.176	275.168
#7	423.811	22.5	138.97			#7	47.97	137.298
#8	471.283	38.01	49.872			#8	295.571	68.836
#9	132.211	19.272	151.452			#9	196.371	139.13
#10	101.084	18.481	131.064			#10	93.468	189.811
#11	577.56	462.987	54.234			#11		197.04
#12	39.642	264.865	162.861
#13	102.474	207.7	209.739					p value
#14	69.57	218.052	454			Basal
#15	285.4	226.432	202.851			TNFα		0.4748
#16	330.041	217.798
			Individual p value
COL-I vs. COL-I + 10 L			0.1717
COL-I vs. COL-I + 30 L			0.0569
COL-I + 10 L vs. COL-I + 30 L			0.5757
